# Supplementary material for: Targeting Infected Host Cell Heme Metabolism to Kill Malaria Parasites
Source: Pharmaceuticals (Basel). 2026 Jan 17;19(1):167. doi: 10.3390/ph19010167 (PMC12845165; doi:10.3390/ph19010167)
Supplement: Supplementary file 1 [file pharmaceuticals-19-00167-s001.zip]

Archive with 7 entries (7 files):
- Supplemental Figure S1.pdf
- Supplemental Figure S2.pdf
- Supplemental Table S1.xlsx
- Supplemental Table S2.xlsx
- Supplemental Table S3.xlsx
- Supplemental Table S4.xlsx
- Supplemental Table S5.pdf
