# Supplementary material for: Targeting Infected Host Cell Heme Metabolism to Kill Malaria Parasites
Source: Pharmaceuticals (Basel). 2026 Jan 17;19(1):167. doi: 10.3390/ph19010167 (PMC12845165; doi:10.3390/ph19010167)
Supplement: Supplementary file 1 [file pharmaceuticals-19-00167-s001.zip › Supplemental Table S2.xlsx]

## Sheet: Supplemental Table S2
Supplemental Table S2. Human mature red blood cell proteome analysis related to heme metabolism
Gene Symbol	Uniprot Entry	Protein names	Gene Names	Length	EC number	Subcellular location [CC]	RBCproteomeStructualComplex (peptide counts)	Whole erythrocyte:copy number Donor 1	Whole erythrocyte:copy number Donor 2	Whole erythrocyte:copy number Donor 3	Whole erythrocyte:copy number Donor 4	White ghosts:copy number Donor 1	White ghosts:copy number Donor 2	White ghosts:copy number Donor 3	White ghosts:copy number Donor 4
ALAS1	P13196	5-aminolevulinate synthase, non-specific, mitochondrial (ALAS-H) (EC 2.3.1.37) (5-aminolevulinic acid synthase 1) (Delta-ALA synthase 1) (Delta-aminolevulinate synthase 1)	ALAS1 ALAS3 ALASH OK/SW-cl.121	640	2.3.1.37	Mitochondrion inner membrane	18
ALAS2	P22557	5-aminolevulinate synthase, erythroid-specific, mitochondrial (ALAS-E) (EC 2.3.1.37) (5-aminolevulinic acid synthase 2) (Delta-ALA synthase 2) (Delta-aminolevulinate synthase 2)	ALAS2 ALASE ASB	587	2.3.1.37	[Isoform 4]: Mitochondrion inner membrane	9
ALAD	P13716	Delta-aminolevulinic acid dehydratase (ALADH) (EC 4.2.1.24) (Porphobilinogen synthase)	ALAD	330	4.2.1.24		31237	751746	715563	921478	841912	182163	143856	144304	116880
HMBS	P08397	Porphobilinogen deaminase (PBG-D) (EC 2.5.1.61) (Hydroxymethylbilane synthase) (HMBS) (Pre-uroporphyrinogen synthase)	HMBS PBGD UPS	361	2.5.1.61	Cytoplasm	5490	210899	144134	192106	146098	3594	1281.4	1349.4	1164.9
UROS	P10746	Uroporphyrinogen-III synthase (UROIIIS) (UROS) (EC 4.2.1.75) (Hydroxymethylbilane hydrolyase [cyclizing]) (Uroporphyrinogen-III cosynthase)	UROS	265	4.2.1.75		4288	10553.8	5385.7	7904.7	6266.7	357.2	56	62.9	154.1
UROD	P06132	Uroporphyrinogen decarboxylase (UPD) (URO-D) (EC 4.1.1.37)	UROD	367	4.1.1.37	Cytoplasm.	8663	24575.5	58931.1	43856.3	56769.8	2614.9	3095.4	2116.4	2586.4
CPOX	P36551	Oxygen-dependent coproporphyrinogen-III oxidase, mitochondrial (COX) (Coprogen oxidase) (Coproporphyrinogenase) (EC 1.3.3.3)	CPOX CPO CPX	454	1.3.3.3	Mitochondrion intermembrane space.	153	0	0	0	0	105.7	22.7	13.5	23.6
PPOX	P50336	Protoporphyrinogen oxidase (PPO) (EC 1.3.3.4)	PPOX	477	1.3.3.4	Mitochondrion inner membrane	8
FECH	P22830	Ferrochelatase, mitochondrial (EC 4.98.1.1) (Heme synthase) (Protoheme ferro-lyase)	FECH	423	4.98.1.1	Mitochondrion inner membrane; Peripheral membrane protein; Matrix side.	19	0	0	0	0	673.4	191.8	10.3	16.3
FLVCR2	Q9UPI3	Heme transporter FLVCR2 (Calcium-chelate transporter) (CCT) (Feline leukemia virus subgroup C receptor-related protein 2)	FLVCR2 C14orf58	526		Mitochondrion membrane
FLVCR1	Q9Y5Y0	Heme transporter FLVCR1 (Feline leukemia virus subgroup C receptor-related protein 1) (Feline leukemia virus subgroup C receptor) (hFLVCR)	FLVCR1 FLVCR	555		[Isoform 2]: Mitochondrion membrane	10
SLC40A1	Q9NP59	Solute carrier family 40 member 1 (Ferroportin-1) (Iron-regulated transporter 1)	SLC40A1 FPN FPN1 IREG1 SLC11A3 MSTP079	571		Cell membrane	5097	1244.9	1804.1	2291.5	6518.1	16055.7	14315.7	16999.4	16628.6
TFRC	P02786	Transferrin receptor protein 1 (TR) (TfR) (TfR1) (Trfr) (T9) (p90) (CD antigen CD71) [Cleaved into: Transferrin receptor protein 1, serum form (sTfR)]	TFRC	760		[Transferrin receptor protein 1, serum form]: Secreted	494	0	226.2	31.5	526.7	273.4	88.2	0	6.5
HMOX1	P09601	Heme oxygenase 1 (HO-1) (EC 1.14.14.18) [Cleaved into: Heme oxygenase 1 soluble form]	HMOX1 HO HO1	288	1.14.14.18	Endoplasmic reticulum membrane	33
HMOX2	P30519	Heme oxygenase 2 (HO-2) (EC 1.14.14.18) [Cleaved into: Heme oxygenase 2 soluble form]	HMOX2 HO2	316	1.14.14.18	Microsome membrane	19
BLVRA	P53004	Biliverdin reductase A (BVR A) (EC 1.3.1.24) (Biliverdin-IX alpha-reductase)	BLVRA BLVR BVR	296	1.3.1.24	Cytoplasm, cytosol	7129	661649	150356	205728	138356	4669.5	2161	2198.5	2436
BLVRB	P30043	Flavin reductase (NADPH) (FR) (EC 1.5.1.30) (Biliverdin reductase B) (BVR-B) (EC 1.3.1.24) (Biliverdin-IX beta-reductase) (Green heme-binding protein) (GHBP) (NADPH-dependent diaphorase) (NADPH-flavin reductase) (FLR)	BLVRB FLR	206	1.3.1.24; 1.5.1.30	Cytoplasm	70829	7.55174e+06	6.24987e+06	7.55484e+06	7.2971e+06	53802.5	32543.2	29462.2	35781.8
HEBP1	Q9NRV9	Heme-binding protein 1 (p22HBP)	HEBP1 HBP	189		Cytoplasm	6895	122399	170113	176678	145006	1030.4	728.5	540.8	540.7
HEBP2	Q9Y5Z4	Heme-binding protein 2 (Placental protein 23) (PP23) (Protein SOUL)	HEBP2 C6orf34 SOUL	205		Cytoplasm	1500	1274	1273.7	3228	5545.5	28.4	0	0	0
UQCRH	P07919	Cytochrome b-c1 complex subunit 6, mitochondrial (Complex III subunit 6) (Complex III subunit VIII) (Cytochrome c1 non-heme 11 kDa protein) (Mitochondrial hinge protein) (Ubiquinol-cytochrome c reductase complex 11 kDa protein)	UQCRH	91		Mitochondrion inner membrane
UQCR10	Q9UDW1	Cytochrome b-c1 complex subunit 9 (Complex III subunit 9) (Complex III subunit X) (Cytochrome c1 non-heme 7 kDa protein) (Ubiquinol-cytochrome c reductase complex 7.2 kDa protein)	UQCR10 UCRC HSPC119	63		Mitochondrion inner membrane	23
CYC1	P08574	Cytochrome c1, heme protein, mitochondrial (EC 7.1.1.8) (Complex III subunit 4) (Complex III subunit IV) (Cytochrome b-c1 complex subunit 4) (Ubiquinol-cytochrome-c reductase complex cytochrome c1 subunit) (Cytochrome c-1)	CYC1	325	7.1.1.8	Mitochondrion inner membrane	63
COX10	Q12887	Protoheme IX farnesyltransferase, mitochondrial (EC 2.5.1.141) (Heme O synthase)	COX10	443	2.5.1.141	Mitochondrion membrane; Multi-pass membrane protein.	1
EIF2AK1	Q9BQI3	Eukaryotic translation initiation factor 2-alpha kinase 1 (EC 2.7.11.1) (Heme-controlled repressor) (HCR) (Heme-regulated eukaryotic initiation factor eIF-2-alpha kinase) (Heme-regulated inhibitor) (hHRI) (Hemin-sensitive initiation factor 2-alpha kinase)	EIF2AK1 HRI KIAA1369 PRO1362	630	2.7.11.1		12
BACH1	Q9BX63	Fanconi anemia group J protein (EC 3.6.4.12) (BRCA1-associated C-terminal helicase 1) (BRCA1-interacting protein C-terminal helicase 1) (BRCA1-interacting protein 1)	BRIP1 BACH1 FANCJ	1249	3.6.4.12	Nucleus	13
GATA2	P23769	Endothelial transcription factor GATA-2 (GATA-binding protein 2)	GATA2	480		Nucleus.	10
FOXO1	Q12778	Forkhead box protein O1 (Forkhead box protein O1A) (Forkhead in rhabdomyosarcoma)	FOXO1 FKHR FOXO1A	655		Cytoplasm	23
CAT	P04040	Catalase (EC 1.11.1.6)	CAT	527	1.11.1.6	Peroxisome	43995	3.53675e+06	3226822	3.62524e+06	3.91038e+06	307836	187970	192948	208976
CYB5A	P00167	Cytochrome b5 (Microsomal cytochrome b5 type A) (MCB5)	CYB5A CYB5	134		[Isoform 1]: Endoplasmic reticulum membrane; Single-pass membrane protein; Cytoplasmic side. Microsome membrane; Single-pass membrane protein; Cytoplasmic side.; [Isoform 2]: Cytoplasm.	5502	112610	67306.6	89864.2	109664	577.5	31.9	107.7	128.3
CYB5R3	P00387	NADH-cytochrome b5 reductase 3 (B5R) (Cytochrome b5 reductase) (EC 1.6.2.2) (Diaphorase-1)	CYB5R3 DIA1	301	1.6.2.2	[Isoform 1]: Endoplasmic reticulum membrane	6336	44285.2	52952.8	31501.4	39978.5	29757.8	32764	30805.2	27497.7
CYBRD1	Q53TN4	Plasma membrane ascorbate-dependent reductase CYBRD1 (EC 7.2.1.3) (Cytochrome b reductase 1) (Duodenal cytochrome b) (Ferric-chelate reductase 3)	CYBRD1 DCYTB FRRS3	286	7.2.1.3	Cell membrane	1882	3404.7	2299	4435	4436.4	15322.7	7140.4	7286	9022.5
